# Supplementary material for: Effective doses of ciprofol combined with alfentanil in inhibiting responses to gastroscope insertion, a prospective, single-arm, single-center study
Source: BMC Anesthesiol. 2024 Jan 2;24:2. doi: 10.1186/s12871-023-02387-4 (PMC10759617; doi:10.1186/s12871-023-02387-4)
Supplement: Supplementary file 2 — Additional file 2. [file 12871_2023_2387_MOESM2_ESM.xlsx]

## Sheet: Sheet1
number	T0 MAP	T0 HR	T0 SpO2	T1 MAP	T1 HR	T1 SpO2	T2 MAP	T2 HR	T2 SpO2	T3 MAP	T3 HR	T3 SpO2	T4 MAP	T4 HR	T4 SpO2
1	72.6667	65	100	57.6667	66	100	63.6667	67	99	67.3333	65	99	71.3333	67	100
2	82	54	100	63.3333	75	100	59.6667	77	99	67.6667	78	99	80.6667	64	100
3	87.6667	95	99	78.3333	94	99	72	84	99	67.3333	78	99	77.6667	85	99
4	97.6667	74	99	75.6667	62	99	73.3333	58	99	73.3333	60	99	88.6667	70	99
5	77.3333	67	99	72	79	99	63.3333	62	89	70.3333	65	98	75.3333	70	98
6	78.6667	98	99	85	80	99	81	100	98	75	82	98	75	90	98
7	87.3333	82	98	67.3333	73	97	62.3333	72	98	69.3333	85	98	82	78	98
8	90	69	100	63.6667	66	99	73.6667	64	99	77.3333	72	99	81.6667	82	100
9	65.3333	57	98	58.3333	55	98	57.3333	59	99	67	53	99	70.3333	53	99
10	94.6667	80	100	59.3333	67	100	55.3333	65	99	69.3333	66	99	85.6667	74	100
11	73.6667	69	99	56.6667	61	99	54	63	99	55.3333	64	99	60.6667	59	100
12	69	65	100	51.3333	59	100	55.6667	61	100	56.6667	64	100	52.3333	66	99
13	88	74	100	71.6667	69	100	56.3333	59	100	51	60	99	65	64	99
14	83.6667	64	100	70.3333	64	100	86	63	98	76	67	97	75.3333	65	99
15	73.3333	60	99	64	59	99	58	59	99	56	58	99	76	58	98
16	81.3333	63	99	63.6667	63	98	68	60	98	67	60	99	78.6667	56	99
17	97	111	99	73.3333	87	99	76	93	97	57.6667	81	98	91.6667	82	98
18	110	125	99	94.6667	110	98	103	85	97	95.3333	94	99	100	90	99
19	94	57	100	90	60	99	85	57	99	92.3333	53	100	100.667	57	100
20	93.3333	90	100	70.3333	78	99	65.3333	78	99	64.3333	69	99	75.6667	74	99
21	94.3333	67	99	69.3333	62	98	66.3333	62	97	75.3333	60	98	84	65	99
22	86	77	100	63.6667	72	99	61	68	99	67.6667	70	99	79.6667	75	100
23	87.6667	65	99	70	54	99	62	56	99	70	62	100	80	68	99
24	78.6667	58	98	62.6667	53	99	59.3333	57	99	63.3333	60	100	74	65	99
25	81	92	100	70.6667	88	100	75.3333	78	99	66.6667	72	100	75.3333	82	100
															99.12
